# Supplementary material for: The Anthranil Core as a π‑Conjugated Bridge in the Synthesis of Molecular Photosensitizers
Source: J Org Chem. 2025 Jul 17;90(30):10908–12. doi: 10.1021/acs.joc.5c00389 (PMC12418303; doi:10.1021/acs.joc.5c00389)
Supplement: Supplementary file 2 [file jo5c00389_si_002.zip]

Archive with 859 entries (713 files):
- SI1/
- SI1/13C/
- SI1/13C/acqu
- SI1/13C/acqus
- SI1/13C/adcInfo_TRX3.xml
- SI1/13C/audita.txt
- SI1/13C/cpdprg2
- SI1/13C/fid
- SI1/13C/format.temp
- SI1/13C/LM01rep.11.fid.mnova
- SI1/13C/orig
- SI1/13C/pdata/
- SI1/13C/pdata/1/
- SI1/13C/pdata/1/outd
- SI1/13C/pdata/1/proc
- SI1/13C/pdata/1/procs
- SI1/13C/pdata/1/title
- SI1/13C/prosol_History
- SI1/13C/pulseprogram
- SI1/13C/pulseprogram.precomp
- SI1/13C/scon2
- SI1/13C/shimvalues
- SI1/13C/specpar
- SI1/13C/topshimreport
- SI1/13C/uxnmr.info
- SI1/13C/uxnmr.par
- SI1/13C/vtc_pid_settings
- SI1/1H/
- SI1/1H/acqu
- SI1/1H/acqus
- SI1/1H/audita.txt
- SI1/1H/fid
- SI1/1H/format.temp
- SI1/1H/LM01.10.fid.mnova
- SI1/1H/orig
- SI1/1H/pdata/
- SI1/1H/pdata/1/
- SI1/1H/pdata/1/outd
- SI1/1H/pdata/1/proc
- SI1/1H/pdata/1/procs
- SI1/1H/pdata/1/title
- SI1/1H/prosol_History
- SI1/1H/pulseprogram
- SI1/1H/scon2
- SI1/1H/shimvalues
- SI1/1H/uxnmr.par
- 5/
- 5/13C/
- 5/13C/acqu
- 5/13C/acqus
- 5/13C/adcInfo_TRX3.xml
- 5/13C/audita.txt
- 5/13C/cpdprg2
- 5/13C/fid
- 5/13C/format.temp
- 5/13C/LM09.11.fid.mnova
- 5/13C/orig
- 5/13C/pdata/
- 5/13C/pdata/1/
- 5/13C/pdata/1/outd
- 5/13C/pdata/1/proc
- 5/13C/pdata/1/procs
- 5/13C/pdata/1/title
- 5/13C/prosol_History
- 5/13C/pulseprogram
- 5/13C/pulseprogram.precomp
- 5/13C/scon2
- 5/13C/shimvalues
- 5/13C/specpar
- 5/13C/uxnmr.info
- 5/13C/uxnmr.par
- 5/13C/vtc_pid_settings
- 5/1H/
- 5/1H/acqu
- 5/1H/acqus
- 5/1H/adcInfo_TRX1.xml
- 5/1H/audita.txt
- 5/1H/fid
- 5/1H/format.temp
- 5/1H/LM09.10.fid.mnova
- 5/1H/orig
- 5/1H/pdata/
- 5/1H/pdata/1/
- 5/1H/pdata/1/outd
- 5/1H/pdata/1/proc
- 5/1H/pdata/1/procs
- 5/1H/pdata/1/title
- 5/1H/prosol_History
- 5/1H/pulseprogram
- 5/1H/pulseprogram.precomp
- 5/1H/scon2
- 5/1H/shimvalues
- 5/1H/specpar
- 5/1H/topshimreport
- 5/1H/uxnmr.info
- 5/1H/uxnmr.par
- 5/1H/vtc_pid_settings
- 6/
- 6/13C/
- 6/13C/acqu
- 6/13C/acqus
- 6/13C/audita.txt
- 6/13C/cpdprg2
- 6/13C/fid
- 6/13C/format.temp
- 6/13C/orig
- 6/13C/pdata/
- 6/13C/pdata/1/
- 6/13C/pdata/1/outd
- 6/13C/pdata/1/proc
- 6/13C/pdata/1/procs
- 6/13C/pdata/1/title
- 6/13C/prosol_History
- 6/13C/pulseprogram
- 6/13C/scon2
- 6/13C/shimvalues
- 6/13C/uxnmr.par
- 6/1H/
- 6/1H/acqu
- 6/1H/acqus
- 6/1H/audita.txt
- 6/1H/fid
- 6/1H/format.temp
- 6/1H/LM03.10.fid.mnova
- 6/1H/orig
- 6/1H/pdata/
- 6/1H/pdata/1/
- 6/1H/pdata/1/outd
- 6/1H/pdata/1/proc
- 6/1H/pdata/1/procs
- 6/1H/pdata/1/title
- 6/1H/prosol_History
- 6/1H/pulseprogram
- 6/1H/scon2
- 6/1H/shimvalues
- 6/1H/uxnmr.par
- 7/
- 7/13C/
- 7/13C/acqu
- 7/13C/acqus
- 7/13C/audita.txt
- 7/13C/cpdprg2
- 7/13C/fid
- 7/13C/format.temp
- 7/13C/orig
- 7/13C/pdata/
- 7/13C/pdata/1/
- 7/13C/pdata/1/outd
- 7/13C/pdata/1/proc
- 7/13C/pdata/1/procs
- 7/13C/pdata/1/title
- 7/13C/prosol_History
- 7/13C/pulseprogram
- 7/13C/scon2
- 7/13C/shimvalues
- 7/13C/uxnmr.par
- 7/1H/
- 7/1H/acqu
- 7/1H/acqus
- 7/1H/audita.txt
- 7/1H/fid
- 7/1H/format.temp
- 7/1H/LM10-1h.mnova
- 7/1H/orig
- 7/1H/pdata/
- 7/1H/pdata/1/
- 7/1H/pdata/1/outd
- 7/1H/pdata/1/proc
- 7/1H/pdata/1/procs
- 7/1H/pdata/1/title
- 7/1H/prosol_History
- 7/1H/pulseprogram
- 7/1H/scon2
- 7/1H/shimvalues
- 7/1H/uxnmr.par
- 9/
- 9/13C/
- 9/13C/acqu
- 9/13C/acqus
- 9/13C/adcInfo_TRX3.xml
- 9/13C/audita.txt
- 9/13C/cpdprg2
- 9/13C/fid
- 9/13C/format.temp
- 9/13C/orig
- 9/13C/pdata/
- 9/13C/pdata/1/
- 9/13C/pdata/1/outd
- 9/13C/pdata/1/proc
- 9/13C/pdata/1/procs
- 9/13C/pdata/1/title
- 9/13C/prosol_History
- 9/13C/pulseprogram
- 9/13C/pulseprogram.precomp
- 9/13C/scon2
- 9/13C/shimvalues
- 9/13C/specpar
- 9/13C/uxnmr.info
- 9/13C/uxnmr.par
- 9/13C/vtc_pid_settings
- 9/1H/
- 9/1H/acqu
- 9/1H/acqus
- 9/1H/adcInfo_TRX1.xml
- 9/1H/audita.txt
- 9/1H/fid
- 9/1H/format.temp
- 9/1H/orig
- 9/1H/pdata/
- 9/1H/pdata/1/
- 9/1H/pdata/1/outd
- 9/1H/pdata/1/proc
- 9/1H/pdata/1/procs
- 9/1H/pdata/1/title
- 9/1H/prosol_History
- 9/1H/pulseprogram
- 9/1H/pulseprogram.precomp
- 9/1H/scon2
- 9/1H/shimvalues
- 9/1H/specpar
- 9/1H/topshimreport
- 9/1H/uxnmr.info
- 9/1H/uxnmr.par
- 9/1H/vtc_pid_settings
- 11/
- 11/13C/
- 11/13C/acqu
- 11/13C/acqus
- 11/13C/audita.txt
- 11/13C/cpdprg2
- 11/13C/fid
- 11/13C/format.temp
- 11/13C/LM11.11.fid.mnova
- 11/13C/orig
- 11/13C/pdata/
- 11/13C/pdata/1/
- 11/13C/pdata/1/outd
- 11/13C/pdata/1/proc
- 11/13C/pdata/1/procs
- 11/13C/pdata/1/title
- 11/13C/prosol_History
- 11/13C/pulseprogram
- 11/13C/scon2
- 11/13C/shimvalues
- 11/13C/uxnmr.par
- 11/1H/
- 11/1H/acqu
- 11/1H/acqus
- 11/1H/audita.txt
- 11/1H/fid
- 11/1H/format.temp
- 11/1H/LM11.10.fid.mnova
- 11/1H/orig
- 11/1H/pdata/
- 11/1H/pdata/1/
- 11/1H/pdata/1/outd
- 11/1H/pdata/1/proc
- 11/1H/pdata/1/procs
- 11/1H/pdata/1/title
- 11/1H/prosol_History
- 11/1H/pulseprogram
- 11/1H/scon2
- 11/1H/shimvalues
- 11/1H/uxnmr.par
- 13/
- 13/13C/
- 13/13C/acqu
- 13/13C/acqus
- 13/13C/audita.txt
- 13/13C/cpdprg2
- 13/13C/fid
- 13/13C/format.temp
- 13/13C/orig
- 13/13C/pdata/
- 13/13C/pdata/1/
- 13/13C/pdata/1/outd
- 13/13C/pdata/1/proc
- 13/13C/pdata/1/procs
- 13/13C/pdata/1/title
- 13/13C/prosol_History
- 13/13C/pulseprogram
- 13/13C/scon2
- 13/13C/shimvalues
- 13/13C/uxnmr.par
- 13/1H/
- 13/1H/acqu
- 13/1H/acqus
- 13/1H/audita.txt
- 13/1H/fid
- 13/1H/format.temp
- 13/1H/orig
- 13/1H/pdata/
- 13/1H/pdata/1/
- 13/1H/pdata/1/outd
- 13/1H/pdata/1/proc
- 13/1H/pdata/1/procs
- 13/1H/pdata/1/title
- 13/1H/prosol_History
- 13/1H/pulseprogram
- 13/1H/scon2
[truncated: 559 more entries]
