# Supplementary material for: The Anthranil Core as a π‑Conjugated Bridge in the Synthesis of Molecular Photosensitizers
Source: J Org Chem. 2025 Jul 17;90(30):10908–12. doi: 10.1021/acs.joc.5c00389 (PMC12418303; doi:10.1021/acs.joc.5c00389)
Supplement: Supplementary file 2 [file jo5c00389_si_002.zip › SI1/13C/audita.txt]

##TITLE= Audit trail, TopSpin 4.1.1
##JCAMPDX= 5.01
##ORIGIN= Bruker BioSpin GmbH
##OWNER= root
$$ /root/.topspin-BladeEpu/local_acqu/LM01rep/11/audita.txt
##AUDIT TRAIL=  $$ (NUMBER, WHEN, WHO, WHERE, PROCESS, VERSION, WHAT)
(   1,<2022-05-13 17:41:35.959 +0000>,<AV500NEO\nmrsu>,<AV500NEO>,<go4>,<TopSpin 4.1.1>,
      <acquisition in progress>)
$$ D:/IconNMRDATA/data/gpalomares1/nmr/LM01rep/11/audita.txt
(   2,<2022-05-13 17:43:02.107 +0000>,<AV500NEO\nmrsu>,<AV500NEO>,<go4>,<TopSpin 4.1.1>,
      <created by zg on 'Avance Neo ICIQ' (AV500NEO) by user 'AV500NEO\nmrsu'
       on data set with UUID 'ef7a9d26-d2e3-11ec-aac0-0030d624fd19'
       started at 2022-05-13 17:41:35.989 +0000, POWCHK enabled, PULCHK disabled,
       completed at 2022-05-13 17:43:02.107 +0000
       configuration hash MD5:
       3D FB 26 2D E1 6D 15 91 0F 60 15 25 DE F0 94 B1
       double data hash MD5: 64K
       59 68 44 98 07 6E F3 E4 8F 0C FD 1A D2 09 52 77>)
(   3,<2022-05-13 19:43:02.068 +0200>,<nmrsu>,<av500NEO>,<xwish3>,<TopSpin 4.1.1>,
      <ICON-NMR User ID: gpalomares1
       double data hash MD5: 64K
       59 68 44 98 07 6E F3 E4 8F 0C FD 1A D2 09 52 77>)
##END=

$$ hash MD5
$$ 0B 57 01 60 F9 31 66 47 EE D5 4B DC FA 6A 45 70
