# Supplementary material for: The Anthranil Core as a π‑Conjugated Bridge in the Synthesis of Molecular Photosensitizers
Source: J Org Chem. 2025 Jul 17;90(30):10908–12. doi: 10.1021/acs.joc.5c00389 (PMC12418303; doi:10.1021/acs.joc.5c00389)
Supplement: Supplementary file 2 [file jo5c00389_si_002.zip › SI1/13C/shimvalues]

# Fri May 13 17:42:59 2022
#$$PROBEIDENTIFIER=Z800701_0057
#$$PROBENAME=PA BBO 500S2 BB-H-D-05 Z
#$$SHIMID=292722
#
# Active Shim Gradients
#
Z           		166             
Z2          		-430            
Z3          		-980            
Z4          		3170            
Z5          		1038            
Z6          		4786            
Z7          		-7326           
Z8          		-27164          
X           		1441            
XZ          		1961            
XZ2         		-950            
XZ3         		872             
XZ4         		985             
XZ5         		14819           
Y           		3057            
YZ          		1557            
YZ2         		-2370           
YZ3         		2124            
YZ4         		370             
YZ5         		-22362          
XY          		2054            
XYZ         		-1158           
XYZ2        		-2581           
XYZ3        		2016            
XYZ4        		3752            
XYZ5        		0               
(X2-Y2)     		-2786           
(X2-Y2)Z    		-1094           
(X2-Y2)Z2   		-81             
(X2-Y2)Z3   		1769            
(X2-Y2)Z4   		3910            
(X2-Y2)Z5   		0               
X3          		396             
X3Z         		427             
Y3          		778             
Y3Z         		-686            
#
# Lock Parameter
#
FIELD		6860.404
LOCKPHASE		 106.866
LOCKPOWER		 -27.000
LOCKGAIN		 114.567
LOCKDC		 -75.000
LOCKSHIFT		   7.240
LOOPGAIN		 -12.000
LOOPTIME		   0.400
LOOPFILTER		 100.000
#
IEEE64_VERSION_CODE 1
#
# Shim currents 
#
SHIM_SETTING [ 1]    -1014.71088055
SHIM_SETTING [ 2]    11926.63898416
SHIM_SETTING [ 3]     4205.98898458
SHIM_SETTING [ 4]   -34139.55155161
SHIM_SETTING [ 5]    16509.65241041
SHIM_SETTING [ 6]    12445.35008938
SHIM_SETTING [ 7]   -24597.41518952
SHIM_SETTING [ 8]   -10515.54006938
SHIM_SETTING [ 9]     -739.50853206
SHIM_SETTING [10]     2539.88058056
SHIM_SETTING [11]        0.00000000
SHIM_SETTING [12]     1463.44800000
SHIM_SETTING [13]       92.38900000
SHIM_SETTING [14]      -15.06300000
SHIM_SETTING [15]     8843.53931193
SHIM_SETTING [16]    -6943.51668807
SHIM_SETTING [17]     4447.18200000
SHIM_SETTING [18]    -2307.25000000
SHIM_SETTING [19]    17511.48509529
SHIM_SETTING [20]   -14053.83190471
SHIM_SETTING [21]      142.95100000
SHIM_SETTING [22]     -281.41700000
SHIM_SETTING [23]    -8526.22800000
SHIM_SETTING [24]    -4747.15800000
SHIM_SETTING [25]     3269.97000000
SHIM_SETTING [26]      221.96500000
SHIM_SETTING [27]      399.39700000
SHIM_SETTING [28]    -3668.09031193
SHIM_SETTING [29]     5933.09300000
SHIM_SETTING [30]     2419.60200000
SHIM_SETTING [31]    -2157.14700000
SHIM_SETTING [32]     4900.02568807
SHIM_SETTING [33]      820.82300000
SHIM_SETTING [34]      159.25700000
SHIM_SETTING [35]    -1898.37700000
SHIM_SETTING [36]     2283.10400000
SHIM_SETTING [37]    23036.79390471
SHIM_SETTING [38]   -18133.15909529
SHIM_SETTING [39]    10590.38600000
SHIM_SETTING [40]        0.00000000
