# Supplementary material for: The Anthranil Core as a π‑Conjugated Bridge in the Synthesis of Molecular Photosensitizers
Source: J Org Chem. 2025 Jul 17;90(30):10908–12. doi: 10.1021/acs.joc.5c00389 (PMC12418303; doi:10.1021/acs.joc.5c00389)
Supplement: Supplementary file 2 [file jo5c00389_si_002.zip › SI1/13C/topshimreport]

New TopShim run:

version = topshim 2.0.0
date = 2022-05-13
time = 19:39:14.337
command = topshim  2h z6off tuneaz

1D SHIMMING

Parameters:

maximum order = 5
probe = Z800701_0057
solvent = CDCl3
shim nucleus = 2H
nucleus optimised for = 13C
o1p (from lock) = 7.24 ppm
optimisation parameters = ls
linewidth 1H = 0.10 Hz
envelope shape / strictness = 2.00 / 200

Results:

initial B0 stdDev = 3.17 Hz
sample size = 1.82 cm, position = 0.01 cm
final B0 stdDev = 0.18 Hz > improvement = 17.4
envelope width = 0.69 Hz

Performing tune after shimming
tune lock level increase = 1.0

shim changes: 
Z	+182
Z2	+17
Z3	+187
Z4	+107
Z5	-427

duration = 2 min 7 sec
completed successfully
finished Fri May 13 19:41:18 2022


========================================================================
