# Supplementary material for: The Anthranil Core as a π‑Conjugated Bridge in the Synthesis of Molecular Photosensitizers
Source: J Org Chem. 2025 Jul 17;90(30):10908–12. doi: 10.1021/acs.joc.5c00389 (PMC12418303; doi:10.1021/acs.joc.5c00389)
Supplement: Supplementary file 2 [file jo5c00389_si_002.zip › SI1/13C/uxnmr.info]

CONFIGURATION INFORMATION
=========================

Path         : /opt/topspin/conf/instr/spect/uxnmr.info
Date         : Thu May  5 14:13:18 2022
Release      : TopSpin 4.1.1
Installed in : /opt/topspin
Host         : BladeEpu
OS           : CentOS Linux release 7.2.1511 (Core) 
SPECTR-OS    : Version 4.1.156.20210628
CPU          : Intel(R) Core(TM) i5-8400H CPU @ 2.50GHz (8 cores at 3721 MHz with Hyperthreading)
User         : root (root)
System       : Avance Neo 500 NMR spectrometer
1H-frequency : 500.13 MHz
Description  : Avance Neo ICIQ
Location     : NMR Facility
Bruker Order : 431105
Configured in: BladeEpu:/opt/topspin/conf/instr/spect

AQ-Rack:
- SCU: AV4I SCU SYSTEM CONTROL UNIT Z162978/00173 ECL 02.00
- {EPU}: AV4I SCU SYSTEM CONTROL UNIT Z162978/00173 ECL 02.00
- {GTU}: AV4I SCU SYSTEM CONTROL UNIT Z162978/00173 ECL 02.00
  Location: slot 7 in rack 1
  Connection: at IP 192.168.180.18 via PCIe #4
  Firmware Version: 20210312125813
  - Gradient resolution: 1.0 us
  Devices: MTD at /dev/mtd2, RTD at /dev/bbu/rtd4.4, GPROC at /dev/bbu/gproc4.7
  Sequencer: GCube, TCube
  - GCube1
  - TCube1
- TRX 1200: AV4 TRANSCEIVER 1200 Z148391/05181 ECL 02.03
  Location: slot 3 in rack 1
  Connection: at IP 192.168.180.38 via PCIe #9
  Firmware Version: 20210312121750
  Devices: MTD at /dev/mtd11, DRX at /dev/bbu/drx9.5, RTD at /dev/bbu/rtd9.4
  Sequencer: FCube
  - FCube1
- TRX 1200: AV4 TRANSCEIVER 1200 Z148391/05182 ECL 02.03
  Location: slot 4 in rack 1
  Connection: at IP 192.168.180.46 via PCIe #11
  Firmware Version: 20210312121750
  Devices: MTD at /dev/mtd20, DRX at /dev/bbu/drx11.5, RTD at /dev/bbu/rtd11.4
  Sequencer: FCube
  - FCube2
- TRX 1200: AV4 TRANSCEIVER 1200 Z148391/05183 ECL 02.03
  Location: slot 5 in rack 1
  Connection: at IP 192.168.180.54 via PCIe #13
  Firmware Version: 20210312121750
  Devices: MTD at /dev/mtd29, DRX at /dev/bbu/drx13.5, RTD at /dev/bbu/rtd13.4
  Sequencer: FCube
  - FCube3
- PSM-A: AV4 PSM-A Z149510/02161 ECL 03.01
- HPPR/2 COVER2: HPPR/2 Cover2 Z124567/03666 ECL 00.05
  HPPR2: - HPPR/2 preamplifier connected via AqRack
      Type      : HPPR/2
      Controller: Cover/2
                  no LED display for tuning and matching
      Module  1 : HPLNA 1H19F (virtual 50 Ohm reference: 101.1%/1.2deg, reflection meter with CRP-Bias capability)
                  PN=Z103204, SN=01353 from 20200710
      Module  2 : 2H
                  PN=Z003472, SN=02105 from 20200731
      Module  3 : XBB19F 2HP
                  PN=Z102026, SN=00535 from 20200807
      Module  4 : 13C/79Br
                  PN=Z003523, SN=00640 from 20200901
      Module  5 : XBB19F 2HP
                  PN=Z102026, SN=00534 from 20200807
      Module  6 : 15N
                  PN=Z003529, SN=00523 from 20200901
  
- HPLNA 1H19F: HPLNA 1H MODULE 500 Z103204/01353 ECL 06.04
- 2H: HPPR/2 2H MODULE 500 Z003472/02105 ECL 07.00
- XBB19F 2HP: HPPR/2 XBB19F 2HP MODULE 500 Z102026/00535 ECL 07.01
- 13C/79Br: HPPR/2 13C MODULE 500 Z003523/00640 ECL 08.00
- XBB19F 2HP: HPPR/2 XBB19F 2HP MODULE 500 Z102026/00534 ECL 07.01
- 15N: HPPR/2 15N MODULE 500 Z003529/00523 ECL 07.01
- RACK: AV4I AQS CHASSIS Z175600/00121 ECL 00.00
- PSM-48V: AV4 PSM-48V Z149850/03739 ECL 01.02
- PSM-D: AV4 PSM-D Z149520/02134 ECL 01.01
- FANTRAY: AV4I AQS FAN TRAY Z175900/00021 ECL 00.00
- REF 1200: AV4 REFERENCE 1200 Z148270/01833 ECL 02.02


Transmitters at the spectrometer subnet:
----------------------------------------
BLA-W144059-000447 W144059/000447 ECL 10:
- TCP/IP address = 192.168.99.12
- Firmware VS    = 20181126
- Amplifier      = AV4 BLABB500 15-600: W144059/000447 ECL 10
- Controller     = BLA CONTROL BOARD 7: W133936/022870 ECL 21
BLA-W144061-000869 W144061/000869 ECL 21:
- TCP/IP address = 192.168.99.11
- Firmware VS    = 20181126
- Amplifier      = AV4 BLABBH500/100 200-600: W144061/000869 ECL 21
- Controller     = BLA CONTROL BOARD 7: W133936/022946 ECL 21
LTRX Z109889/01372 ECL 03.02:
- TCP/IP address = 192.168.99.10
- Amplifier      = BSMS/2 LOCK TRANSCEIVER 500: Z109889/01372 ECL 03.02

BSMS: BSMS/2 connected to ethernet
- TCP/IP address = 192.168.99.10
- ELCB firmware version = 20210212
- ELCB = BSMS/2 ELCB: Z100818/08725 ECL 07.03
- GAB current limits = 0.0/X, 0.0/Y, 10.0/Z (in A)
- Shim System = BOSS3-SB
- SCB channels = 40
- Shim matrix file: 292722ba.dat
- Active shims: Z Z2 Z3 Z4 Z5 X XZ XZ2 (X2-Y2) XY Y YZ YZ2 (X2-Y2)Z2 XZ4 XZ3 Z6 (X2-Y2)Z YZ4 YZ3 XYZ2 XYZ X3Z X3 Y3Z Y3 Z7 Z8 XZ5 YZ5 (X2-Y2)Z3 (X2-Y2)Z4 (X2-Y2)Z5 XYZ3 XYZ4 XYZ5
- Magnet polarity: SN (Bruker), uses standard H0 polarity
- L-TRX = BSMS/2 LOCK TRANSCEIVER 500: Z109889/01372 ECL 03.02
- Lock: on L-TRX board, supports 2H
- VTU_SPB = BSMS/2 SPB SENSOR & PNEUMATIC BD: Z115191/05855 ECL 05.04
- VTU_VPSB1 = AV4 VARIABLE POWER SUPPLY BD DC: Z139305/01719 ECL 01.02

VTU: in BSMS/2 connected to ethernet
- TCP/IP address = 192.168.99.10

SampleCase: in BSMS/2 connected to ethernet
- TCP/IP address = 192.168.99.10

Line Distribution Units at the spectrometer subnet:
-------------------------------------------------
Line Distribution Unit 1: PDU1
- TCP/IP address   = 192.168.99.99


RF cable connections (detected)
--------------------------------------------------------------------
TRX1 NORM output -> input 2 of transmitter 2 (AV4 BLABBH500/100 200-600 W144061/000869 at TCP/IP 192.168.99.11)
TRX1 AUX  output -> input 1 of transmitter 3 (BSMS/2 LOCK TRANSCEIVER 500 Z109889/01372 at TCP/IP 192.168.99.10)
TRX2 NORM output -> input 1 of transmitter 2 (AV4 BLABBH500/100 200-600 W144061/000869 at TCP/IP 192.168.99.11)
TRX2 AUX  output -> open
TRX3 NORM output -> input 1 of transmitter 1 (AV4 BLABB500 15-600 W144059/000447 at TCP/IP 192.168.99.12)
TRX3 AUX  output -> open

Blanking cable connections (detected)
--------------------------------------------------------------------
transmitter 1 = AV4 BLABB500 15-600 W144059/000447 at TCP/IP 192.168.99.12:
- amplifier B-500W uses blanking 3

transmitter 2 = AV4 BLABBH500/100 200-600 W144061/000869 at TCP/IP 192.168.99.11:
- amplifier B-500W uses blanking 2
- amplifier 1H-100W uses blanking 1

transmitter 3 = BSMS/2 LOCK TRANSCEIVER 500 Z109889/01372 at TCP/IP 192.168.99.10:
- amplifier 2H-5W uses blanking 9


Preamplifier connections (detected)
--------------------------------------------------------------------
Tune-TRX1 -> HPLNA 1H19F -> REC1
Tune-TRX1 -> 2H          -> REC1
Tune-TRX2 -> XBB19F 2HP  -> REC2
Tune-TRX2 -> 13C/79Br    -> REC2
Tune-TRX3 -> XBB19F 2HP  -> REC3
Tune-TRX3 -> 15N         -> REC3
