# Supplementary material for: The Anthranil Core as a π‑Conjugated Bridge in the Synthesis of Molecular Photosensitizers
Source: J Org Chem. 2025 Jul 17;90(30):10908–12. doi: 10.1021/acs.joc.5c00389 (PMC12418303; doi:10.1021/acs.joc.5c00389)
Supplement: Supplementary file 2 [file jo5c00389_si_002.zip › SI1/1H/audita.txt]

##TITLE= Audit trail, TOPSPIN		Version 2.1
##JCAMPDX= 5.01
##ORIGIN= Bruker BioSpin GmbH
##OWNER= nmrsu
$$ C:\Bruker\TOPSPIN/data/gpalomares1/nmr/LM01/10/audita.txt
##AUDIT TRAIL=  $$ (NUMBER, WHEN, WHO, WHERE, PROCESS, VERSION, WHAT)
(   1,<2022-03-01 12:31:49.098 +0100>,<nmrsu>,<AV400>,<go>,<TOPSPIN 2.1>,
      <created by zg
	started at 2022-03-01 12:31:01.696 +0100,
	POWCHK disabled, PULCHK disabled,
       configuration hash MD5:
       2C 23 EF 4B 8A F7 E2 4D BC 2F 01 52 5E 73 03 1E
       data hash MD5: 32K
       87 E3 CC 70 C1 19 60 1D B5 CC 53 6B C1 56 E9 30>)
(   2,<2022-03-01 12:31:50.955 +0100>,<nmrsu>,<AV400>,<audit>,<TOPSPIN 2.1>,
      <user comment:
       ICON-NMR User ID: gpalomares1
       data hash MD5: 32K
       87 E3 CC 70 C1 19 60 1D B5 CC 53 6B C1 56 E9 30>)
##END=

$$ hash MD5
$$ CB 2A FC 4C 04 27 A6 CC 87 9A 3C F1 13 06 31 F5
