# Supplementary material for: The Anthranil Core as a π‑Conjugated Bridge in the Synthesis of Molecular Photosensitizers
Source: J Org Chem. 2025 Jul 17;90(30):10908–12. doi: 10.1021/acs.joc.5c00389 (PMC12418303; doi:10.1021/acs.joc.5c00389)
Supplement: Supplementary file 2 [file jo5c00389_si_002.zip › SI1/1H/pdata/1/title]

ResearchGroup Palomares
LM01 DE VERITAT
ICIQ_1H12p8s CDCl3 {C:\Bruker\TOPSPIN} gpalomares1 5
