# Supplementary material for: The Anthranil Core as a π‑Conjugated Bridge in the Synthesis of Molecular Photosensitizers
Source: J Org Chem. 2025 Jul 17;90(30):10908–12. doi: 10.1021/acs.joc.5c00389 (PMC12418303; doi:10.1021/acs.joc.5c00389)
Supplement: Supplementary file 2 [file jo5c00389_si_002.zip › SI1/1H/shimvalues]

# Tue Mar 01 12:31:48 2022
#$$PROBEID=36
#$$PROBEINFO=5 mm PABBO BB-1H/D Z-GRD Z108618/0443
#$$PICSINFO=Z108618_0443_36.par
#
# Active Shim Gradients
#
Z           		-1473           
Z2          		812             
Z3          		-2510           
Z4          		-7733           
Z5          		3524            
Z6          		7492            
X           		8844            
XZ          		18140           
XZ2         		3073            
XZ3         		-4126           
Y           		-1922           
YZ          		-28576          
YZ2         		9129            
YZ3         		6624            
XY          		-1755           
XYZ         		12837           
(X2-Y2)     		-8340           
(X2-Y2)Z    		-2609           
X3          		6295            
Y3          		-4349           
#
# Lock Parameter
#
LOCKPHASE		211.099 
LOCKPOWER		-30.000 
LOCKGAIN		117.908 
LOCKDC		-75.000 
LOCKSHIFT		7.240   
FIELD		4617.063
LOOPGAIN		-12.000 
LOOPTIME		0.400   
LOOPFILTER		100.000 
#
IEEE64_VERSION_CODE 1
#
# Shim currents 
#
SHIM_SETTING [1 ]  -714.35006437   
SHIM_SETTING [2 ]  401.76049009    
SHIM_SETTING [3 ]  -1320.16573325  
SHIM_SETTING [4 ]  -4067.35252074  
SHIM_SETTING [5 ]  1853.40633413   
SHIM_SETTING [6 ]  4651.94400000   
SHIM_SETTING [7 ]  9541.46000000   
SHIM_SETTING [8 ]  1616.39800000   
SHIM_SETTING [9 ]  -4386.84000000  
SHIM_SETTING [10]  -923.13000000   
SHIM_SETTING [11]  -1010.97200000  
SHIM_SETTING [12]  -15030.97600000 
SHIM_SETTING [13]  4801.85400000   
SHIM_SETTING [14]  3484.22400000   
SHIM_SETTING [15]  3940.83400000   
SHIM_SETTING [16]  -1372.44000000  
SHIM_SETTING [17]  -2170.27600000  
SHIM_SETTING [18]  6752.37600000   
SHIM_SETTING [19]  3311.17000000   
SHIM_SETTING [20]  -2287.57400000  
