# Supplementary material for: The Anthranil Core as a π‑Conjugated Bridge in the Synthesis of Molecular Photosensitizers
Source: J Org Chem. 2025 Jul 17;90(30):10908–12. doi: 10.1021/acs.joc.5c00389 (PMC12418303; doi:10.1021/acs.joc.5c00389)
Supplement: Supplementary file 2 [file jo5c00389_si_002.zip › 5/13C/shimvalues]

# Tue Mar 29 01:00:28 2022
#$$PROBEIDENTIFIER=Z119877_0014
#$$PROBENAME=PA TBO 500S2 BB-H/F-D-05 Z FB
#$$SHIMID=292722
#
# Active Shim Gradients
#
Z           		-735            
Z2          		-251            
Z3          		-1055           
Z4          		4715            
Z5          		2095            
Z6          		-522            
Z7          		628             
Z8          		-456            
X           		1295            
XZ          		1768            
XZ2         		-899            
XZ3         		1892            
XZ4         		738             
XZ5         		1905            
Y           		3005            
YZ          		1784            
YZ2         		-2137           
YZ3         		-94             
YZ4         		-662            
YZ5         		208             
XY          		1804            
XYZ         		-1043           
XYZ2        		-1635           
XYZ3        		822             
XYZ4        		-652            
XYZ5        		52              
(X2-Y2)     		-2666           
(X2-Y2)Z    		-1157           
(X2-Y2)Z2   		1128            
(X2-Y2)Z3   		766             
(X2-Y2)Z4   		-948            
(X2-Y2)Z5   		146             
X3          		665             
X3Z         		472             
Y3          		713             
Y3Z         		-927            
#
# Lock Parameter
#
FIELD		6867.623
LOCKPHASE		  94.463
LOCKPOWER		 -27.000
LOCKGAIN		 128.209
LOCKDC		 -75.000
LOCKSHIFT		   7.240
LOOPGAIN		 -12.000
LOOPTIME		   0.400
LOOPFILTER		 100.000
#
IEEE64_VERSION_CODE 1
#
# Shim currents 
#
SHIM_SETTING [ 1]     -265.10013411
SHIM_SETTING [ 2]      767.67926588
SHIM_SETTING [ 3]      355.54609436
SHIM_SETTING [ 4]    -3357.12234232
SHIM_SETTING [ 5]     3367.96941060
SHIM_SETTING [ 6]     -317.69046610
SHIM_SETTING [ 7]     5328.65359483
SHIM_SETTING [ 8]     1990.75038916
SHIM_SETTING [ 9]     2045.52303069
SHIM_SETTING [10]      856.67761661
SHIM_SETTING [11]        0.00000000
SHIM_SETTING [12]     1640.14700000
SHIM_SETTING [13]     -213.15500000
SHIM_SETTING [14]       93.19600000
SHIM_SETTING [15]     4859.78941285
SHIM_SETTING [16]    -3421.03058715
SHIM_SETTING [17]      517.67800000
SHIM_SETTING [18]     1757.58500000
SHIM_SETTING [19]     5009.89040412
SHIM_SETTING [20]    -2102.25159588
SHIM_SETTING [21]    -1584.55600000
SHIM_SETTING [22]     -488.40000000
SHIM_SETTING [23]    -3795.25400000
SHIM_SETTING [24]    -1292.87300000
SHIM_SETTING [25]    -1365.44100000
SHIM_SETTING [26]    -2672.06800000
SHIM_SETTING [27]      551.50000000
SHIM_SETTING [28]     1945.14771559
SHIM_SETTING [29]     1303.39800000
SHIM_SETTING [30]       20.13700000
SHIM_SETTING [31]     6042.32700000
SHIM_SETTING [32]    -1597.23628441
SHIM_SETTING [33]    -1190.68400000
SHIM_SETTING [34]     -350.45300000
SHIM_SETTING [35]     2415.35800000
SHIM_SETTING [36]     4890.95700000
SHIM_SETTING [37]     1104.23102412
SHIM_SETTING [38]     2018.97002412
SHIM_SETTING [39]     4051.33700000
SHIM_SETTING [40]        0.00000000
