# Supplementary material for: The Anthranil Core as a π‑Conjugated Bridge in the Synthesis of Molecular Photosensitizers
Source: J Org Chem. 2025 Jul 17;90(30):10908–12. doi: 10.1021/acs.joc.5c00389 (PMC12418303; doi:10.1021/acs.joc.5c00389)
Supplement: Supplementary file 2 [file jo5c00389_si_002.zip › 5/1H/audita.txt]

##TITLE= Audit trail, TopSpin 4.1.1
##JCAMPDX= 5.01
##ORIGIN= Bruker BioSpin GmbH
##OWNER= root
$$ /root/.topspin-BladeEpu/local_acqu/LM09/10/audita.txt
##AUDIT TRAIL=  $$ (NUMBER, WHEN, WHO, WHERE, PROCESS, VERSION, WHAT)
(   1,<2022-03-29 00:33:28.121 +0000>,<AV500NEO\nmrsu>,<AV500NEO>,<go4>,<TopSpin 4.1.1>,
      <acquisition in progress>)
$$ D:/IconNMRDATA/data/gpalomares1/nmr/LM09/10/audita.txt
(   2,<2022-03-29 00:41:47.928 +0000>,<AV500NEO\nmrsu>,<AV500NEO>,<go4>,<TopSpin 4.1.1>,
      <created by zg on 'Avance Neo ICIQ' (AV500NEO) by user 'AV500NEO\nmrsu'
       on data set with UUID 'da14a324-aef7-11ec-966b-0030d624fd19'
       started at 2022-03-29 00:33:28.131 +0000, POWCHK enabled, PULCHK disabled,
       completed at 2022-03-29 00:41:47.926 +0000
       configuration hash MD5:
       B1 72 86 E8 9E 48 AD 4D 33 9B 88 B0 D4 CE 18 7A
       double data hash MD5: 32K
       D8 51 E3 AF 22 B1 62 99 66 AF 57 EE 49 C2 B9 AA>)
(   3,<2022-03-29 02:41:48.043 +0200>,<nmrsu>,<av500NEO>,<xwish3>,<TopSpin 4.1.1>,
      <ICON-NMR User ID: gpalomares1
       double data hash MD5: 32K
       D8 51 E3 AF 22 B1 62 99 66 AF 57 EE 49 C2 B9 AA>)
##END=

$$ hash MD5
$$ 7C 22 71 9E 2B 1F 45 DC F2 03 CF C6 D5 9A CD 45
