# Supplementary material for: The Anthranil Core as a π‑Conjugated Bridge in the Synthesis of Molecular Photosensitizers
Source: J Org Chem. 2025 Jul 17;90(30):10908–12. doi: 10.1021/acs.joc.5c00389 (PMC12418303; doi:10.1021/acs.joc.5c00389)
Supplement: Supplementary file 2 [file jo5c00389_si_002.zip › 5/1H/topshimreport]

New TopShim run:

version = topshim 2.0.0
date = 2022-03-29
time = 02:31:27.343
command = topshim  2h z6off tuneaz

1D SHIMMING

Parameters:

maximum order = 5
probe = Z119877_0014
solvent = CDCl3
shim nucleus = 2H
nucleus optimised for = 1H
o1p (from lock) = 7.24 ppm
optimisation parameters = ls
linewidth 1H = 0.10 Hz
envelope shape / strictness = 2.00 / 200

Results:

initial B0 stdDev = 5.51 Hz
sample size = 2.12 cm, position = -0.04 cm
final B0 stdDev = 6.15 Hz > improvement = 0.9
envelope width = 1.26 Hz

Performing tune after shimming
tune lock level increase = 1.0

shim changes: 
Z	+41
Z2	-51
Z3	-172
Z4	+457
Z5	+881

duration = 1 min 40 sec
completed successfully
finished Tue Mar 29 02:33:05 2022


========================================================================
