# Supplementary material for: The Anthranil Core as a π‑Conjugated Bridge in the Synthesis of Molecular Photosensitizers
Source: J Org Chem. 2025 Jul 17;90(30):10908–12. doi: 10.1021/acs.joc.5c00389 (PMC12418303; doi:10.1021/acs.joc.5c00389)
Supplement: Supplementary file 2 [file jo5c00389_si_002.zip › 6/13C/audita.txt]

##TITLE= Audit trail, TOPSPIN		Version 2.1
##JCAMPDX= 5.01
##ORIGIN= Bruker BioSpin GmbH
##OWNER= nmrsu
$$ C:\Bruker\TOPSPIN/data/cpuerto/nmr/CP102/11/audita.txt
##AUDIT TRAIL=  $$ (NUMBER, WHEN, WHO, WHERE, PROCESS, VERSION, WHAT)
(   1,<2022-02-15 21:37:53.848 +0100>,<nmrsu>,<AVII400>,<go>,<TOPSPIN 2.1>,
      <created by zg
	started at 2022-02-15 21:16:58.670 +0100,
	POWCHK disabled, PULCHK disabled,
       configuration hash MD5:
       FA 3B 8F FE FD 75 D4 F7 C9 92 68 64 52 06 25 51
       data hash MD5: 64K
       C6 E4 8F DC 74 BC E0 0F E6 16 78 71 09 20 E1 5A>)
##END=

$$ hash MD5
$$ A1 2D 49 EF 9B 4A 71 22 4C 95 FF 8B 6C 66 E3 27
