# Supplementary material for: The Anthranil Core as a π‑Conjugated Bridge in the Synthesis of Molecular Photosensitizers
Source: J Org Chem. 2025 Jul 17;90(30):10908–12. doi: 10.1021/acs.joc.5c00389 (PMC12418303; doi:10.1021/acs.joc.5c00389)
Supplement: Supplementary file 2 [file jo5c00389_si_002.zip › 6/13C/shimvalues]

# Tue Feb 15 21:37:53 2022
#$$PROBEID=36
#$$PROBEINFO=5 mm PABBO BB-1H/D Z-GRD Z108618/0267
#$$PICSINFO=Z108618_0267_36.par
#
# Active Shim Gradients
#
Z           		4454            
Z2          		2660            
Z3          		-823            
Z4          		-8344           
Z5          		2774            
Z6          		14021           
X           		-664            
XZ          		9849            
XZ2         		3356            
XZ3         		-1908           
Y           		-1418           
YZ          		1260            
YZ2         		-8116           
YZ3         		1056            
XY          		-9446           
XYZ         		435             
(X2-Y2)     		25575           
(X2-Y2)Z    		-2228           
X3          		839             
Y3          		374             
#
# Lock Parameter
#
LOCKPHASE		124.900 
LOCKPOWER		-20.000 
LOCKGAIN		113.256 
LOCKDC		-75.000 
LOCKSHIFT		7.240   
FIELD		-91.821 
LOOPGAIN		-12.000 
LOOPTIME		0.400   
LOOPFILTER		100.000 
#
IEEE64_VERSION_CODE 1
#
# Shim currents 
#
SHIM_SETTING [1 ]  2160.16102299   
SHIM_SETTING [2 ]  1316.86558518   
SHIM_SETTING [3 ]  -432.88200638   
SHIM_SETTING [4 ]  -4388.82865520  
SHIM_SETTING [5 ]  1458.94496402   
SHIM_SETTING [6 ]  -349.51700000   
SHIM_SETTING [7 ]  5180.57400000   
SHIM_SETTING [8 ]  1765.25600000   
SHIM_SETTING [9 ]  13452.45000000  
SHIM_SETTING [10]  -4968.59600000  
SHIM_SETTING [11]  -745.86800000   
SHIM_SETTING [12]  662.66300000    
SHIM_SETTING [13]  -4269.01600000  
SHIM_SETTING [14]  555.45600000    
SHIM_SETTING [15]  7375.16100000   
SHIM_SETTING [16]  -1172.05900000  
SHIM_SETTING [17]  -1003.60800000  
SHIM_SETTING [18]  228.99500000    
SHIM_SETTING [19]  441.31400000    
SHIM_SETTING [20]  196.72400000    
