# Supplementary material for: The Anthranil Core as a π‑Conjugated Bridge in the Synthesis of Molecular Photosensitizers
Source: J Org Chem. 2025 Jul 17;90(30):10908–12. doi: 10.1021/acs.joc.5c00389 (PMC12418303; doi:10.1021/acs.joc.5c00389)
Supplement: Supplementary file 2 [file jo5c00389_si_002.zip › 6/1H/audita.txt]

##TITLE= Audit trail, TOPSPIN		Version 2.1
##JCAMPDX= 5.01
##ORIGIN= Bruker BioSpin GmbH
##OWNER= nmrsu
$$ C:\Bruker\TOPSPIN/data/gpalomares1/nmr/LM03/10/audita.txt
##AUDIT TRAIL=  $$ (NUMBER, WHEN, WHO, WHERE, PROCESS, VERSION, WHAT)
(   1,<2022-03-14 17:19:44.398 +0100>,<nmrsu>,<AV400>,<go>,<TOPSPIN 2.1>,
      <created by zg
	started at 2022-03-14 17:18:57.058 +0100,
	POWCHK disabled, PULCHK disabled,
       configuration hash MD5:
       2C 23 EF 4B 8A F7 E2 4D BC 2F 01 52 5E 73 03 1E
       data hash MD5: 32K
       92 1E ED 90 46 70 FF A2 B2 AB 7D AE AE 02 4B 5B>)
(   2,<2022-03-14 17:19:46.255 +0100>,<nmrsu>,<AV400>,<audit>,<TOPSPIN 2.1>,
      <user comment:
       ICON-NMR User ID: gpalomares1
       data hash MD5: 32K
       92 1E ED 90 46 70 FF A2 B2 AB 7D AE AE 02 4B 5B>)
##END=

$$ hash MD5
$$ 7E 8E 32 6E 06 08 AE 69 E6 9A 41 D0 BD 74 27 CB
