# Supplementary material for: The Anthranil Core as a π‑Conjugated Bridge in the Synthesis of Molecular Photosensitizers
Source: J Org Chem. 2025 Jul 17;90(30):10908–12. doi: 10.1021/acs.joc.5c00389 (PMC12418303; doi:10.1021/acs.joc.5c00389)
Supplement: Supplementary file 2 [file jo5c00389_si_002.zip › 7/13C/audita.txt]

##TITLE= Audit trail, TOPSPIN		Version 2.1
##JCAMPDX= 5.01
##ORIGIN= Bruker BioSpin GmbH
##OWNER= nmrsu
$$ C:\Bruker\TOPSPIN/data/lmarin/nmr/LM10-anth/11/audita.txt
##AUDIT TRAIL=  $$ (NUMBER, WHEN, WHO, WHERE, PROCESS, VERSION, WHAT)
(   1,<2025-04-30 20:42:43.618 +0200>,<nmrsu>,<AV400>,<go>,<TOPSPIN 2.1>,
      <created by zg
	started at 2025-04-30 20:41:13.067 +0200,
	POWCHK disabled, PULCHK disabled,
       configuration hash MD5:
       F6 1E A0 C7 A9 2A C4 1F 47 84 41 D8 E6 3B 79 E8
       data hash MD5: 64K
       43 AE 8A BF A1 4A 62 35 7B A9 5E CA F8 5F BF CC>)
##END=

$$ hash MD5
$$ E8 87 94 C6 6C 50 72 F4 1D 1F 91 01 40 01 3B 1D
