# Supplementary material for: The Anthranil Core as a π‑Conjugated Bridge in the Synthesis of Molecular Photosensitizers
Source: J Org Chem. 2025 Jul 17;90(30):10908–12. doi: 10.1021/acs.joc.5c00389 (PMC12418303; doi:10.1021/acs.joc.5c00389)
Supplement: Supplementary file 2 [file jo5c00389_si_002.zip › 7/13C/shimvalues]

# Wed Apr 30 20:42:43 2025
#$$PROBEID=36
#$$PROBEINFO=5 mm PABBO BB-1H/D Z-GRD Z108618/0443
#$$PICSINFO=Z108618_0443_36.par
#
# Active Shim Gradients
#
Z           		-1292           
Z2          		801             
Z3          		-2708           
Z4          		-9165           
Z5          		6105            
Z6          		7492            
X           		8948            
XZ          		18386           
XZ2         		3073            
XZ3         		-4126           
Y           		-2066           
YZ          		-28444          
YZ2         		9129            
YZ3         		6624            
XY          		-1755           
XYZ         		12837           
(X2-Y2)     		-8340           
(X2-Y2)Z    		-2609           
X3          		6295            
Y3          		-4349           
#
# Lock Parameter
#
LOCKPHASE		195.099 
LOCKPOWER		-30.000 
LOCKGAIN		118.277 
LOCKDC		-75.000 
LOCKSHIFT		7.240   
FIELD		4588.182
LOOPGAIN		-12.000 
LOOPTIME		0.400   
LOOPFILTER		100.000 
#
IEEE64_VERSION_CODE 1
#
# Shim currents 
#
SHIM_SETTING [1 ]  -626.44523278   
SHIM_SETTING [2 ]  396.50306997    
SHIM_SETTING [3 ]  -1424.37767253  
SHIM_SETTING [4 ]  -4820.88256963  
SHIM_SETTING [5 ]  3211.17016205   
SHIM_SETTING [6 ]  4706.64800000   
SHIM_SETTING [7 ]  9670.85600000   
SHIM_SETTING [8 ]  1616.39800000   
SHIM_SETTING [9 ]  -4386.84000000  
SHIM_SETTING [10]  -923.13000000   
SHIM_SETTING [11]  -1086.71600000  
SHIM_SETTING [12]  -14961.54400000 
SHIM_SETTING [13]  4801.85400000   
SHIM_SETTING [14]  3484.22400000   
SHIM_SETTING [15]  3940.83400000   
SHIM_SETTING [16]  -1372.44000000  
SHIM_SETTING [17]  -2170.27600000  
SHIM_SETTING [18]  6752.37600000   
SHIM_SETTING [19]  3311.17000000   
SHIM_SETTING [20]  -2287.57400000  
