# Supplementary material for: The Anthranil Core as a π‑Conjugated Bridge in the Synthesis of Molecular Photosensitizers
Source: J Org Chem. 2025 Jul 17;90(30):10908–12. doi: 10.1021/acs.joc.5c00389 (PMC12418303; doi:10.1021/acs.joc.5c00389)
Supplement: Supplementary file 2 [file jo5c00389_si_002.zip › 9/13C/audita.txt]

##TITLE= Audit trail, TopSpin 4.1.1
##JCAMPDX= 5.01
##ORIGIN= Bruker BioSpin GmbH
##OWNER= root
$$ /root/.topspin-BladeEpu/local_acqu/CP94F2/11/audita.txt
##AUDIT TRAIL=  $$ (NUMBER, WHEN, WHO, WHERE, PROCESS, VERSION, WHAT)
(   1,<2022-01-29 11:55:14.486 +0000>,<AV500NEO\nmrsu>,<AV500NEO>,<go4>,<TopSpin 4.1.1>,
      <acquisition in progress>)
$$ D:/IconNMRDATA/data/cpuerto/nmr/CP94F2/11/audita.txt
(   2,<2022-01-29 12:13:50.202 +0000>,<AV500NEO\nmrsu>,<AV500NEO>,<go4>,<TopSpin 4.1.1>,
      <created by zg on 'Avance Neo ICIQ' (AV500NEO) by user 'AV500NEO\nmrsu'
       on data set with UUID '51ca89dc-80fa-11ec-a40d-0030d624fd19'
       started at 2022-01-29 11:55:14.515 +0000, POWCHK enabled, PULCHK disabled,
       completed at 2022-01-29 12:13:50.202 +0000
       configuration hash MD5:
       B1 72 86 E8 9E 48 AD 4D 33 9B 88 B0 D4 CE 18 7A
       double data hash MD5: 64K
       9A B2 C7 13 19 42 61 A4 FA 84 F1 07 DA 14 BA 2E>)
(   3,<2022-01-29 13:13:50.311 +0100>,<nmrsu>,<av500NEO>,<xwish3>,<TopSpin 4.1.1>,
      <ICON-NMR User ID: cpuerto
       double data hash MD5: 64K
       9A B2 C7 13 19 42 61 A4 FA 84 F1 07 DA 14 BA 2E>)
##END=

$$ hash MD5
$$ 50 11 43 5B 70 31 C1 15 E4 39 AF EC 7B B9 C7 0F
