# Supplementary material for: The Anthranil Core as a π‑Conjugated Bridge in the Synthesis of Molecular Photosensitizers
Source: J Org Chem. 2025 Jul 17;90(30):10908–12. doi: 10.1021/acs.joc.5c00389 (PMC12418303; doi:10.1021/acs.joc.5c00389)
Supplement: Supplementary file 2 [file jo5c00389_si_002.zip › 9/13C/pdata/1/outd]

##TITLE= Parameter file, TopSpin 4.1.1
##JCAMPDX= 5.0
##DATATYPE= Parameter Values
##NPOINTS= 1	$$ modification sequence number
##ORIGIN= Bruker BioSpin GmbH
##OWNER= nmrsu
$$ 2022-01-29 12:55:01.496 +0100  nmrsu@av500NEO
$$ D:/IconNMRDATA/data/cpuerto/nmr/CP94F2/11/pdata/1/outd
$$ process C:\Bruker\TopSpin4.1.1\prog\mod\xwish3.exe
##$CURPLOT= <laserjet>
##$CURPRIN= <$noprint>
##$DFORMAT= <normdp>
##$LAYOUT= <>
##$LFORMAT= <normlp>
##$PFORMAT= <normpl>
##END=
