# Supplementary material for: The Anthranil Core as a π‑Conjugated Bridge in the Synthesis of Molecular Photosensitizers
Source: J Org Chem. 2025 Jul 17;90(30):10908–12. doi: 10.1021/acs.joc.5c00389 (PMC12418303; doi:10.1021/acs.joc.5c00389)
Supplement: Supplementary file 2 [file jo5c00389_si_002.zip › 9/13C/shimvalues]

# Sat Jan 29 12:13:48 2022
#$$PROBEIDENTIFIER=Z119877_0014
#$$PROBENAME=PA TBO 500S2 BB-H/F-D-05 Z FB
#$$SHIMID=292722
#
# Active Shim Gradients
#
Z           		-614            
Z2          		-134            
Z3          		-906            
Z4          		2360            
Z5          		213             
Z6          		-522            
Z7          		628             
Z8          		-456            
X           		1327            
XZ          		1768            
XZ2         		-899            
XZ3         		1892            
XZ4         		738             
XZ5         		1905            
Y           		3025            
YZ          		1784            
YZ2         		-2137           
YZ3         		-94             
YZ4         		-662            
YZ5         		208             
XY          		1804            
XYZ         		-1043           
XYZ2        		-1635           
XYZ3        		822             
XYZ4        		-652            
XYZ5        		52              
(X2-Y2)     		-2666           
(X2-Y2)Z    		-1157           
(X2-Y2)Z2   		1128            
(X2-Y2)Z3   		766             
(X2-Y2)Z4   		-948            
(X2-Y2)Z5   		146             
X3          		665             
X3Z         		472             
Y3          		713             
Y3Z         		-927            
#
# Lock Parameter
#
FIELD		6870.275
LOCKPHASE		 103.591
LOCKPOWER		 -27.000
LOCKGAIN		 127.077
LOCKDC		 -75.000
LOCKSHIFT		   7.240
LOOPGAIN		 -12.000
LOOPTIME		   0.400
LOOPFILTER		 100.000
#
IEEE64_VERSION_CODE 1
#
# Shim currents 
#
SHIM_SETTING [ 1]     -298.53229938
SHIM_SETTING [ 2]      538.24052719
SHIM_SETTING [ 3]    -1123.18524315
SHIM_SETTING [ 4]    -1653.19831267
SHIM_SETTING [ 5]      798.42956748
SHIM_SETTING [ 6]      830.00327434
SHIM_SETTING [ 7]     1720.25528042
SHIM_SETTING [ 8]      991.08185605
SHIM_SETTING [ 9]      624.47986855
SHIM_SETTING [10]      624.73506122
SHIM_SETTING [11]        0.00000000
SHIM_SETTING [12]     1640.14700000
SHIM_SETTING [13]     -213.15500000
SHIM_SETTING [14]       93.19600000
SHIM_SETTING [15]     4888.68790826
SHIM_SETTING [16]    -3392.13209174
SHIM_SETTING [17]      549.67800000
SHIM_SETTING [18]     1789.58500000
SHIM_SETTING [19]     5025.03516647
SHIM_SETTING [20]    -2087.10683353
SHIM_SETTING [21]    -1584.55600000
SHIM_SETTING [22]     -488.40000000
SHIM_SETTING [23]    -3795.25400000
SHIM_SETTING [24]    -1292.87300000
SHIM_SETTING [25]    -1365.44100000
SHIM_SETTING [26]    -2672.06800000
SHIM_SETTING [27]      551.50000000
SHIM_SETTING [28]     1963.20927523
SHIM_SETTING [29]     1303.39800000
SHIM_SETTING [30]       20.13700000
SHIM_SETTING [31]     6062.32700000
SHIM_SETTING [32]    -1579.17472477
SHIM_SETTING [33]    -1190.68400000
SHIM_SETTING [34]     -350.45300000
SHIM_SETTING [35]     2415.35800000
SHIM_SETTING [36]     4890.95700000
SHIM_SETTING [37]     1113.69650059
SHIM_SETTING [38]     2028.43550059
SHIM_SETTING [39]     4071.33700000
SHIM_SETTING [40]        0.00000000
