# Supplementary material for: The Anthranil Core as a π‑Conjugated Bridge in the Synthesis of Molecular Photosensitizers
Source: J Org Chem. 2025 Jul 17;90(30):10908–12. doi: 10.1021/acs.joc.5c00389 (PMC12418303; doi:10.1021/acs.joc.5c00389)
Supplement: Supplementary file 2 [file jo5c00389_si_002.zip › 9/1H/audita.txt]

##TITLE= Audit trail, TopSpin 4.1.1
##JCAMPDX= 5.01
##ORIGIN= Bruker BioSpin GmbH
##OWNER= root
$$ /root/.topspin-BladeEpu/local_acqu/CP94F2/10/audita.txt
##AUDIT TRAIL=  $$ (NUMBER, WHEN, WHO, WHERE, PROCESS, VERSION, WHAT)
(   1,<2022-01-29 11:46:34.985 +0000>,<AV500NEO\nmrsu>,<AV500NEO>,<go4>,<TopSpin 4.1.1>,
      <acquisition in progress>)
$$ D:/IconNMRDATA/data/cpuerto/nmr/CP94F2/10/audita.txt
(   2,<2022-01-29 11:54:57.386 +0000>,<AV500NEO\nmrsu>,<AV500NEO>,<go4>,<TopSpin 4.1.1>,
      <created by zg on 'Avance Neo ICIQ' (AV500NEO) by user 'AV500NEO\nmrsu'
       on data set with UUID '1c2894c8-80f9-11ec-9fa3-0030d624fd19'
       started at 2022-01-29 11:46:35.006 +0000, POWCHK enabled, PULCHK disabled,
       completed at 2022-01-29 11:54:57.384 +0000
       configuration hash MD5:
       B1 72 86 E8 9E 48 AD 4D 33 9B 88 B0 D4 CE 18 7A
       double data hash MD5: 32K
       B3 5C 9F FD 4E 15 05 1C 0B C5 14 85 36 D6 15 6F>)
(   3,<2022-01-29 12:54:57.493 +0100>,<nmrsu>,<av500NEO>,<xwish3>,<TopSpin 4.1.1>,
      <ICON-NMR User ID: cpuerto
       double data hash MD5: 32K
       B3 5C 9F FD 4E 15 05 1C 0B C5 14 85 36 D6 15 6F>)
##END=

$$ hash MD5
$$ 36 0A A1 42 2E 88 0D 56 67 D0 8F 49 A3 44 F9 99
