# Supplementary material for: The Anthranil Core as a π‑Conjugated Bridge in the Synthesis of Molecular Photosensitizers
Source: J Org Chem. 2025 Jul 17;90(30):10908–12. doi: 10.1021/acs.joc.5c00389 (PMC12418303; doi:10.1021/acs.joc.5c00389)
Supplement: Supplementary file 2 [file jo5c00389_si_002.zip › 9/1H/topshimreport]

New TopShim run:

version = topshim 2.0.0
date = 2022-01-29
time = 12:43:37.290
command = topshim  2h z6off tuneaz

1D SHIMMING

Parameters:

maximum order = 5
probe = Z119877_0014
solvent = CDCl3
shim nucleus = 2H
nucleus optimised for = 1H
o1p (from lock) = 7.24 ppm
optimisation parameters = ls
linewidth 1H = 0.10 Hz
envelope shape / strictness = 2.00 / 200

Results:

initial B0 stdDev = 5.19 Hz
sample size = 2.21 cm, position = 0.00 cm
final B0 stdDev = 2.57 Hz > improvement = 2.0
envelope width = 4.08 Hz

Performing tune after shimming
tune lock level increase = 1.0

shim changes: 
Z	+221
Z2	+41
Z3	-213
Z4	-1897
Z5	-1001

duration = 2 min 32 sec
completed successfully
finished Sat Jan 29 12:46:06 2022


========================================================================
