# Supplementary material for: The Anthranil Core as a π‑Conjugated Bridge in the Synthesis of Molecular Photosensitizers
Source: J Org Chem. 2025 Jul 17;90(30):10908–12. doi: 10.1021/acs.joc.5c00389 (PMC12418303; doi:10.1021/acs.joc.5c00389)
Supplement: Supplementary file 2 [file jo5c00389_si_002.zip › 11/13C/shimvalues]

# Wed May 14 10:03:56 2025
#$$PROBEID=36
#$$PROBEINFO=5 mm PABBO BB-1H/D Z-GRD Z108618/0443
#$$PICSINFO=Z108618_0443_36.par
#
# Active Shim Gradients
#
Z           		-1315           
Z2          		775             
Z3          		-2754           
Z4          		-10898          
Z5          		9015            
Z6          		7492            
X           		8815            
XZ          		18563           
XZ2         		2686            
XZ3         		-4126           
Y           		-2008           
YZ          		-28407          
YZ2         		8733            
YZ3         		6624            
XY          		-1781           
XYZ         		12837           
(X2-Y2)     		-8522           
(X2-Y2)Z    		-2609           
X3          		1591            
Y3          		-2029           
#
# Lock Parameter
#
LOCKPHASE		192.099 
LOCKPOWER		-30.000 
LOCKGAIN		109.366 
LOCKDC		-75.000 
LOCKSHIFT		5.320   
FIELD		4585.598
LOOPGAIN		-7.000  
LOOPTIME		0.250   
LOOPFILTER		100.000 
#
IEEE64_VERSION_CODE 1
#
# Shim currents 
#
SHIM_SETTING [1 ]  -637.90954885   
SHIM_SETTING [2 ]  383.61982711    
SHIM_SETTING [3 ]  -1448.84944699  
SHIM_SETTING [4 ]  -5732.11169988  
SHIM_SETTING [5 ]  4742.06858578   
SHIM_SETTING [6 ]  4636.69000000   
SHIM_SETTING [7 ]  9763.95800000   
SHIM_SETTING [8 ]  1412.83600000   
SHIM_SETTING [9 ]  -4482.57200000  
SHIM_SETTING [10]  -936.80600000   
SHIM_SETTING [11]  -1056.20800000  
SHIM_SETTING [12]  -14942.08200000 
SHIM_SETTING [13]  4593.55800000   
SHIM_SETTING [14]  3484.22400000   
SHIM_SETTING [15]  3940.83400000   
SHIM_SETTING [16]  -1372.44000000  
SHIM_SETTING [17]  -2170.27600000  
SHIM_SETTING [18]  6752.37600000   
SHIM_SETTING [19]  836.86600000    
SHIM_SETTING [20]  -1067.25400000  
